# Supplementary material for: Two Sweet Sorghum (Sorghum bicolor L.) WRKY Transcription Factors Promote Aluminum Tolerance via the Reduction in Callose Deposition
Source: Int J Mol Sci. 2023 Jun 17;24(12):10288. doi: 10.3390/ijms241210288 (PMC10298921; doi:10.3390/ijms241210288)
Supplement: Supplementary file 1 [file ijms-24-10288-s001.zip]

Archive with 1 entries (1 files):
- ijms-2429964-supplementary.pdf
